# Supplementary material for: Four new endemic genera of Rubiaceae (Pavetteae) from Madagascar represent multiple radiations into drylands
Source: PhytoKeys. 2018 May 21;(99):1–66. doi: 10.3897/phytokeys.99.23713 (PMC5972148; doi:10.3897/phytokeys.99.23713)
Supplement: XML Treatment for Exallosperma longiflora [file phytokeys.99.23713-treatment2.xml]

<!DOCTYPE tp:taxon-treatment
  PUBLIC "-//TaxonX//DTD Taxonomic Treatment Publishing DTD v0 20100105//EN" "tax-treatment-NSO.dtd">
<tp:taxon-treatment xmlns:tp="http://www.plazi.org/taxpub"><tp:treatment-meta><kwd-group><label>Taxon classification</label><kwd><named-content xmlns:xlink="http://www.w3.org/1999/xlink" content-type="kingdom">Plantae</named-content></kwd><kwd><named-content xmlns:xlink="http://www.w3.org/1999/xlink" content-type="order">Gentianales</named-content></kwd><kwd><named-content xmlns:xlink="http://www.w3.org/1999/xlink" content-type="family">Rubiaceae</named-content></kwd></kwd-group><mixed-citation publication-type="journal"><person-group><name><surname>Block</surname><given-names>Petra De</given-names></name><name><surname>Rakotonasolo</surname><given-names>Franck</given-names></name><name><surname>Ntore</surname><given-names>Salvator</given-names></name><name><surname>Sylvain G. Razafimandimbison</surname><given-names/></name><name><surname>Janssens</surname><given-names>Steven</given-names></name></person-group><article-title>Four new endemic genera of <tp:taxon-name><tp:taxon-name-part taxon-name-part-type="family">Rubiaceae</tp:taxon-name-part></tp:taxon-name> (Pavetteae) from Madagascar represent multiple radiations into drylands</article-title><source>PhytoKeys</source><day>21</day><month>5</month><year>2018</year><volume>2018</volume><issue>99</issue><fpage>1</fpage><lpage>66</lpage><pub-id pub-id-type="doi">10.3897/phytokeys.99.23713</pub-id></mixed-citation></tp:treatment-meta><tp:nomenclature><tp:taxon-name>
              <tp:taxon-name-part taxon-name-part-type="genus" reg="Exallosperma">Exallosperma</tp:taxon-name-part>
              <tp:taxon-name-part taxon-name-part-type="species" reg="longiflora">longiflora</tp:taxon-name-part>
              <object-id xmlns:xlink="http://www.w3.org/1999/xlink" content-type="ipni" xlink:type="simple">urn:lsid:ipni.org:names:77178882-1</object-id>
            </tp:taxon-name><tp:taxon-authority>De Block</tp:taxon-authority><tp:taxon-status xmlns:xlink="http://www.w3.org/1999/xlink" xlink:type="simple">sp. nov.</tp:taxon-status><xref ref-type="fig" rid="F2">Figs 2A–C</xref><xref ref-type="fig" rid="F4">, 4</xref><xref ref-type="fig" rid="F5">, 5</xref><xref ref-type="fig" rid="F9">, 9A–D, M</xref></tp:nomenclature><tp:treatment-sec sec-type="diagnosis" id="SECID0ENKAG"><title>Diagnosis.</title><p>Differing from <italic><tp:taxon-name><tp:taxon-name-part taxon-name-part-type="genus" reg="Homollea">Homollea</tp:taxon-name-part> <tp:taxon-name-part taxon-name-part-type="species" reg="septentrionalis">septentrionalis</tp:taxon-name-part></tp:taxon-name></italic> De Block by the size and shape of the leaves of the first order bracts (broadly ovate to orbiculate, 5.5–9.5 × 4.2–9.5 cm vs. broadly ovate to ovate, 0.8–3.5 × 0.5–2.5 cm in <italic><tp:taxon-name><tp:taxon-name-part taxon-name-part-type="genus" reg="Homollea">H.</tp:taxon-name-part> <tp:taxon-name-part taxon-name-part-type="species" reg="septentrionalis">septentrionalis</tp:taxon-name-part></tp:taxon-name></italic>), the calyx tube and lobes which are glabrous inside (vs. densely sericeous), the lower number of ovules (3–4 vs. 4–6) and the different seeds (2 seeds with irregularly distributed surface ridges, ca. 8 × 5.5 mm vs. 2–6 seeds with smooth surface, ca. 4.5 × 2.5–3 mm).</p><fig id="F2" position="float" orientation="portrait"><label>Figure 2.</label><caption><p>
                  <italic><tp:taxon-name><tp:taxon-name-part taxon-name-part-type="genus" reg="Exallosperma">Exallosperma</tp:taxon-name-part></tp:taxon-name></italic> and <italic><tp:taxon-name><tp:taxon-name-part taxon-name-part-type="genus" reg="Helictosperma">Helictosperma</tp:taxon-name-part></tp:taxon-name></italic>. <bold>A–C</bold> <italic><tp:taxon-name><tp:taxon-name-part taxon-name-part-type="genus" reg="Exallosperma">Exallosperma</tp:taxon-name-part> <tp:taxon-name-part taxon-name-part-type="species" reg="longiflora">longiflora</tp:taxon-name-part></tp:taxon-name></italic>: <bold>A</bold> flowering branch <bold>B</bold> inflorescence <bold>C</bold> infructescence from herbarium specimen Gautier et al. 4257 <bold>D</bold> <italic><tp:taxon-name><tp:taxon-name-part taxon-name-part-type="genus" reg="Helictosperma">Helictosperma</tp:taxon-name-part> <tp:taxon-name-part taxon-name-part-type="species" reg="poissoniana">poissoniana</tp:taxon-name-part></tp:taxon-name></italic>, flowering branch <bold>E, F</bold> <italic><tp:taxon-name><tp:taxon-name-part taxon-name-part-type="genus" reg="Helictosperma">Helictosperma</tp:taxon-name-part> <tp:taxon-name-part taxon-name-part-type="species" reg="malacophylla">malacophylla</tp:taxon-name-part></tp:taxon-name></italic>: <bold>E</bold> inflorescence <bold>F</bold> detail of inflorescence. Photographs: P. De Block (<bold>A, D</bold>), S. Dessein (<bold>E, F</bold>), L. Nusbaumer (<bold>B, C</bold>, ©: Conservatoire et Jardin botaniques de la Ville de Genève).</p></caption><graphic xmlns:xlink="http://www.w3.org/1999/xlink" xlink:href="phytokeys-99-001-g002.jpg" position="float" orientation="portrait" xlink:type="simple" id="oo_203817.jpg"/></fig></tp:treatment-sec><tp:treatment-sec sec-type="material" id="SECID0E2NAG"><title>Type.</title><p>MADAGASCAR. Antsiranana Province, Analamerana, bank of Irodo river, close to Irodo camp, 8 Jan. 2002 (fl.), De Block, Rakotonasolo &amp; Randriamboavonjy 1132 (holotype: BR!; isotypes: BR!, G!, K!, MO!, P!, TAN!, UPS!).</p><p>Shrub, up to 5 m tall. Young shoots bisulcate, brown, densely covered with erect hairs, rapidly becoming corky with loss of pubescence; older branches brown or greyish-brown, corky and somewhat flaking. Leaves often immature at time of flowering, 7–12 × 5.5–8.5 cm, ovate or elliptic, more rarely broadly elliptic or broadly ovate (but leaves of first order bracts broadly ovate to orbiculate); blades papyraceous, drying brown to dark brown, not discolorous, densely covered with erect hairs on both surfaces; base cordate, rounded, truncate or unequal; apex acuminate, acumen 2–15 mm long; midrib and secondary nerves raised on the lower leaf surface; midrib impressed especially in the basal half on the upper leaf surface; 8–12 secondary nerves on each side of the midrib. Petioles densely covered with erect hairs, 10–25 mm long (but shorter in leaves of first order bracts). Stipules caducous, covered with erect hairs along the base and the keel outside but rapidly becoming corky and losing the pubescence; stipules of vegetative nodes with sheaths 1.5–2.5 mm long and awns 1.5–3 mm long, those of inflorescence-bearing nodes ovate with acute or shortly acuminate tips, 4–8 mm long. Inflorescences consisting of 3–12 flowers, 1–2 × 1–2 cm; anthesis asynchronous within inflorescence; all inflorescence parts (peduncle, axes, pedicels, bracts and bracteoles) densely covered with erect hairs; peduncle 1–3 cm long; first order axes 3–10 mm long; first order bracts with stipular parts triangular and leaves broadly ovate to orbiculate, 5.5–9.5 × 4.2–9.5 cm, with strongly cordate or cordate bases and petioles 3–6(–10) mm long; higher order bracts linear, up to 1.6 cm long; bracteoles opposite on the pedicel just below the ovary, linear, 0.4–1 cm long. Flowers sessile or shortly pedicellate, pedicels 0–2 mm long. Calyx green, densely covered with erect hairs outside; tube ca. 1 mm long, glabrous and without colleters inside; lobes narrowly triangular, 12–16 × 1–1.5 mm (but shorter in young buds), densely covered with appressed hairs at the base and spreading or erect hairs in the upper half inside, bases not overlapping but closely joining, tips acute. Corolla tube 2.7–3.6 cm long, ca. 1.5 mm in diameter at the base, c. 3.5 mm in diameter at the throat, densely covered with erect hairs outside, upper half densely covered with erect hairs inside with pubescence continuing in the throat and on the base of the corolla lobes; lobes elliptic, 9–11 × ca. 3.5 mm, sparsely to moderately covered with erect hairs outside, densely covered with erect hairs at the base inside, margins densely ciliate, tips acute to apiculate. Anthers sessile, inserted in the sinuses of the corolla lobes 2–2.5 mm below the level of the throat, included in the corolla tube except for the very tips, 3–3.5 mm long. Ovary ca. 1.5 mm long, green, densely covered with erect hairs. Style and stigma white, exserted from the corolla tube for 2–5 mm at anthesis, style glabrous or with a few long spreading hairs in the upper half; stigma slender, papillae present on the inner surface of the free tips, longitudinal papillate lines running down for up to 16 mm, but papillae absent just below the tips. Fruits 7–10 × 5–8 mm (persistent calyx not included), moderately to densely covered with erect hairs, drying black and glossy when ripe; seeds ca. 8 × 5.5 × 3 mm, dark brown.</p></tp:treatment-sec><tp:treatment-sec sec-type="habitat" id="SECID0EBOAG"><title>Habitat.</title><p>Lowland dry deciduous and semi-deciduous forest on limestone; alt. 0–450 m.</p></tp:treatment-sec><tp:treatment-sec sec-type="distribution" id="SECID0EGOAG"><title>Distribution.</title><p>
              <italic><tp:taxon-name><tp:taxon-name-part taxon-name-part-type="genus" reg="Exallosperma">Exallosperma</tp:taxon-name-part> <tp:taxon-name-part taxon-name-part-type="species" reg="longiflora">longiflora</tp:taxon-name-part></tp:taxon-name></italic> is only known from the northernmost tip of Madagascar in the Sava and Diana Regions. Fig. <xref ref-type="fig" rid="F14">14A</xref>.</p></tp:treatment-sec><tp:treatment-sec sec-type="phenology" id="SECID0E2OAG"><title>Phenology.</title><p>Flowering: January–February; Fruiting: April.</p></tp:treatment-sec><tp:treatment-sec sec-type="Critical note" id="SECID0EAPAG"><title>Critical note.</title><p>
              <italic><tp:taxon-name><tp:taxon-name-part taxon-name-part-type="genus" reg="Exallosperma">Exallosperma</tp:taxon-name-part></tp:taxon-name></italic> resembles the Madagascan endemic <italic><tp:taxon-name><tp:taxon-name-part taxon-name-part-type="genus" reg="Homollea">Homollea</tp:taxon-name-part></tp:taxon-name></italic> by the pedunculate, pauciflorous, pseudo-axillary inflorescences and the pentamerous flowers with relatively long corolla tubes and long, narrow calyx lobes. <italic><tp:taxon-name><tp:taxon-name-part taxon-name-part-type="genus" reg="Exallosperma">Exallosperma</tp:taxon-name-part></tp:taxon-name></italic> is characterised by the <italic>Terminalia</italic>-branching pattern, the large, broadly ovate to orbiculate leaves of the first order bracts, the basally attached placentas from which 3–4 collateral ovules arise, the fruit containing 2 stony pyrenes, each with a laterally flattened ovoid seed with irregularly distributed surface ridges formed by elongation of the exotesta cells and by the pollen with psilate tectum. <italic><tp:taxon-name><tp:taxon-name-part taxon-name-part-type="genus" reg="Exallosperma">Exallosperma</tp:taxon-name-part> <tp:taxon-name-part taxon-name-part-type="species" reg="longiflora">longiflora</tp:taxon-name-part></tp:taxon-name></italic> may be confused with <italic><tp:taxon-name><tp:taxon-name-part taxon-name-part-type="genus" reg="Homollea">Homollea</tp:taxon-name-part> <tp:taxon-name-part taxon-name-part-type="species" reg="septentrionalis">septentrionalis</tp:taxon-name-part></tp:taxon-name></italic>, which it resembles by the dense pubescence on vegetative and reproductive organs, the pauciflorous inflorescences, the long flowers with tapering corolla lobes and the long, linear calyx lobes. The two species can be distinguished by the size and shape of the leaves of the first order bracts (broadly ovate to orbiculate, 5.5–9.5 × 4.2–9.5 cm in <italic><tp:taxon-name><tp:taxon-name-part taxon-name-part-type="genus" reg="Exallosperma">Exallosperma</tp:taxon-name-part> <tp:taxon-name-part taxon-name-part-type="species" reg="longiflora">longiflora</tp:taxon-name-part></tp:taxon-name></italic> vs. broadly ovate to ovate, 0.8–3.5 × 0.5–2.5 cm in <italic><tp:taxon-name><tp:taxon-name-part taxon-name-part-type="genus" reg="Homollea">H.</tp:taxon-name-part> <tp:taxon-name-part taxon-name-part-type="species" reg="septentrionalis">septentrionalis</tp:taxon-name-part></tp:taxon-name></italic>), the pubescence of the calyx tube and lobes inside (glabrous vs. densely sericeous), the number of ovules (3–4 vs. 4–6) and the different seeds (2 seeds with irregularly distributed surface ridges, ca. 8 × 5.5 mm vs. 2–6 seeds with smooth surface, ca. 4.5 × 2.5–3 mm).</p></tp:treatment-sec><tp:treatment-sec sec-type="Preliminary IUCN assessment" id="SECID0EJRAG"><title>Preliminary IUCN assessment.</title><p>Endangered: EN B1ab(i, ii, iii, iv) + 2ab(i, ii, iii, iv). The extent of occurrence (<abbrev xmlns:xlink="http://www.w3.org/1999/xlink" xlink:title="extent of occurrence" id="ABBRID0EPRAG" xlink:type="simple">EOO</abbrev>) of <italic><tp:taxon-name><tp:taxon-name-part taxon-name-part-type="genus" reg="Exallosperma">Exallosperma</tp:taxon-name-part> <tp:taxon-name-part taxon-name-part-type="species" reg="longiflora">longiflora</tp:taxon-name-part></tp:taxon-name></italic> is estimated to be 1,791 km<sup>2</sup> and its area of occupancy (<abbrev xmlns:xlink="http://www.w3.org/1999/xlink" xlink:title="area of occupancy" id="ABBRID0EASAG" xlink:type="simple">AOO</abbrev>) 54 km<sup>2</sup>, which both comply with the criteria for the Endangered category under sub-criteria B1 and B2. The species is known from seven collections, all but two of these collected after the year 2000, reflecting the intensified collection effort in northern Madagascar during the last 20 years. <italic><tp:taxon-name><tp:taxon-name-part taxon-name-part-type="genus" reg="Exallosperma">Exallosperma</tp:taxon-name-part> <tp:taxon-name-part taxon-name-part-type="species" reg="longiflora">longiflora</tp:taxon-name-part></tp:taxon-name></italic> occurs in four locations, three of which are within protected areas, notably Réserve Spéciale d’Andrafiamena (which includes Analamerana), Loky Manambato (Daraina) and Montagne de Français. The main threat to <italic><tp:taxon-name><tp:taxon-name-part taxon-name-part-type="genus" reg="Exallosperma">E.</tp:taxon-name-part> <tp:taxon-name-part taxon-name-part-type="species" reg="longiflora">longiflora</tp:taxon-name-part></tp:taxon-name></italic> is decline of its habitat both inside and outside the protected areas as a result of slash-and-burn agriculture, logging for timber and charcoal and burning to favour the growth of young grass for the grazing of cattle. Furthermore, traditional mining for gold is a serious threath in the area (<xref ref-type="bibr" rid="B66">Rakotondravony 2009</xref>; <xref ref-type="bibr" rid="B60">Nusbaumer et al. 2010</xref>). Based on the above information, the species is listed as Endangered.</p></tp:treatment-sec><tp:treatment-sec sec-type="material" id="SECID0EETAG"><title>Additional specimens examined.</title><p>
              <bold>MADAGASCAR</bold>. <bold>Antsiranana Province</bold>: Montagne des Français, plateau supérieur de l’Anosiarivo, 28 Jan 1966 (fl.), Capuron 24425-SF (BR, P, TEF); Massif de l’Ankitakona, 25 Apr 1966 (fr.), Capuron 24663-SF (BR, P, TEF); Analamerana, bank of Irodo river, close to Irodo camp, 6 Jan 2002 (fl.), De Block, Rakotonasolo &amp; Randriamboavonjy 1080 (BR, MO, P, TAN, UPS); Sava, sous-préfecture de Vohemar, commune rurale de Daraina, Daraina, forêt d’Ambilondomba, W of Ambilondomba, 300 m S du point côté 341, 150 m, 8 Mar 2003 (fr.), Gautier, Wohlhauser &amp; Nusbaumer 4257 (BR, G, K); Sava, sous-préfecture de Vohemar, commune rurale de Daraina, Daraina, forêt de Solaniampilana-Maroadabo, à 700 m du point côté 608, au 85°, 437 m, 2 Feb 2006 (fl.), Nusbaumer &amp; Ranirison 1992 (BR, G); Sava, sous-préfecture de Vohemar, commune rurale de Daraina, Daraina, forêt de Solaniampilana-Maroadabo, à 750 m du point côté 608, au 205°, 328 m, 4 Feb 2006 (fl.), Nusbaumer &amp; Ranirison 2151 (G).</p></tp:treatment-sec><tp:treatment-sec><!--Section generated to contain objects referenced in tp:taxon-treatment.--><fig id="F4" position="float" orientation="portrait"><label>Figure 4.</label><caption><p>
              <italic><tp:taxon-name><tp:taxon-name-part taxon-name-part-type="genus" reg="Exallosperma">Exallosperma</tp:taxon-name-part> <tp:taxon-name-part taxon-name-part-type="species" reg="longiflora">longiflora</tp:taxon-name-part></tp:taxon-name></italic>. <bold>A</bold> habit <bold>B</bold> stipules <bold>C</bold> inflorescence <bold>D</bold> bracteole, ovary and calyx <bold>E</bold> corolla and stigma <bold>F</bold> longitudinally opened flower, showing the position of stamens and style <bold>G</bold> stigma <bold>H</bold> placenta and ovules, abaxial view <bold>I</bold> fruit (with bracteole). <bold>A–G</bold> Capuron 24425-SF <bold>H</bold> De Block et al. 1132 <bold>I</bold> Capuron 24663-SF.</p></caption><graphic xmlns:xlink="http://www.w3.org/1999/xlink" xlink:href="phytokeys-99-001-g004.jpg" position="float" orientation="portrait" xlink:type="simple" id="oo_203819.jpg"/></fig><fig id="F5" position="float" orientation="portrait"><label>Figure 5.</label><caption><p>
              <italic><tp:taxon-name><tp:taxon-name-part taxon-name-part-type="genus" reg="Exallosperma">Exallosperma</tp:taxon-name-part> <tp:taxon-name-part taxon-name-part-type="species" reg="longiflora">longiflora</tp:taxon-name-part></tp:taxon-name></italic>: pyrene and seed. <bold>A</bold> fruit with exocarp and mesocarp removed, showing two pyrenes <bold>B</bold> abaxial view of pyrene, showing apical preformed germination slit <bold>C</bold> adaxial view of pyrene, showing apical preformed germination slit and open centre <bold>D</bold> lateral view of seed, showing irregular ridges on the seed surface <bold>E</bold> cross-section through pyrene and seed, showing the adaxial opening of the pyrene, the entire endosperm and the irregular ridges formed by strongly elongated exotesta cells <bold>F</bold> longitudinal section of seed, showing the embryo position. <bold>A–F</bold> Capuron 24663-SF.</p></caption><graphic xmlns:xlink="http://www.w3.org/1999/xlink" xlink:href="phytokeys-99-001-g005.jpg" position="float" orientation="portrait" xlink:type="simple" id="oo_203820.jpg"/></fig><fig id="F9" position="float" orientation="portrait"><label>Figure 9.</label><caption><p>Pollen of <italic><tp:taxon-name><tp:taxon-name-part taxon-name-part-type="genus" reg="Exallosperma">Exallosperma</tp:taxon-name-part></tp:taxon-name></italic> and <italic><tp:taxon-name><tp:taxon-name-part taxon-name-part-type="genus" reg="Helictosperma">Helictosperma</tp:taxon-name-part></tp:taxon-name></italic>. <bold>A–D, M</bold> <italic><tp:taxon-name><tp:taxon-name-part taxon-name-part-type="genus" reg="Exallosperma">Exallosperma</tp:taxon-name-part> <tp:taxon-name-part taxon-name-part-type="species" reg="longiflora">longiflora</tp:taxon-name-part></tp:taxon-name></italic> <bold>E–H, N</bold> <italic><tp:taxon-name><tp:taxon-name-part taxon-name-part-type="genus" reg="Helictosperma">Helictosperma</tp:taxon-name-part> <tp:taxon-name-part taxon-name-part-type="species" reg="malacophylla">malacophylla</tp:taxon-name-part></tp:taxon-name></italic> <bold>I–L</bold> <italic><tp:taxon-name><tp:taxon-name-part taxon-name-part-type="genus" reg="Helictosperma">H.</tp:taxon-name-part> <tp:taxon-name-part taxon-name-part-type="species" reg="poissoniana">poissoniana</tp:taxon-name-part></tp:taxon-name></italic>. <bold>A, E, I</bold> polar view <bold>B, F, J</bold> equatorial view <bold>C, G, K</bold> mesocolpium <bold>D, H, L</bold> ectoaperture <bold>M, N</bold> pollen grain wall. <bold>A, M</bold> Nusbaumer &amp; Ranirison 1992 <bold>B–D</bold> De Block et al. 1132 <bold>E–H, N</bold> Phillipson 3068 <bold>I–L</bold> Leandri 573.</p></caption><graphic xmlns:xlink="http://www.w3.org/1999/xlink" xlink:href="phytokeys-99-001-g009.jpg" position="float" orientation="portrait" xlink:type="simple" id="oo_203824.jpg"/></fig><fig id="F14" position="float" orientation="portrait"><label>Figure 14.</label><caption><p>Distribution maps. <bold>A</bold> <italic><tp:taxon-name><tp:taxon-name-part taxon-name-part-type="genus" reg="Exallosperma">Exallosperma</tp:taxon-name-part> <tp:taxon-name-part taxon-name-part-type="species" reg="longiflora">longiflora</tp:taxon-name-part></tp:taxon-name></italic> <bold>B</bold> <italic><tp:taxon-name><tp:taxon-name-part taxon-name-part-type="genus" reg="Helictosperma">Helictosperma</tp:taxon-name-part> <tp:taxon-name-part taxon-name-part-type="species" reg="malacophylla">malacophylla</tp:taxon-name-part></tp:taxon-name></italic> <bold>C</bold> <italic><tp:taxon-name><tp:taxon-name-part taxon-name-part-type="genus" reg="Helictosperma">H.</tp:taxon-name-part> <tp:taxon-name-part taxon-name-part-type="species" reg="poissoniana">poissoniana</tp:taxon-name-part></tp:taxon-name></italic> <bold>D</bold> <italic><tp:taxon-name><tp:taxon-name-part taxon-name-part-type="genus" reg="Pseudocoptosperma">Pseudocoptosperma</tp:taxon-name-part> <tp:taxon-name-part taxon-name-part-type="species" reg="menabense">menabense</tp:taxon-name-part></tp:taxon-name></italic> <bold>E</bold> <italic><tp:taxon-name><tp:taxon-name-part taxon-name-part-type="genus" reg="Tulearia">Tulearia</tp:taxon-name-part> <tp:taxon-name-part taxon-name-part-type="species" reg="splendida">splendida</tp:taxon-name-part></tp:taxon-name></italic> <bold>F</bold> <italic><tp:taxon-name><tp:taxon-name-part taxon-name-part-type="genus" reg="Tulearia">T.</tp:taxon-name-part> <tp:taxon-name-part taxon-name-part-type="species" reg="capsaintemariensis">capsaintemariensis</tp:taxon-name-part></tp:taxon-name></italic>.</p></caption><graphic xmlns:xlink="http://www.w3.org/1999/xlink" xlink:href="phytokeys-99-001-g014.jpg" position="float" orientation="portrait" xlink:type="simple" id="oo_203829.jpg"/></fig></tp:treatment-sec><ref-list><ref id="B66"><mixed-citation xmlns:xlink="http://www.w3.org/1999/xlink" xlink:type="simple">
          <person-group><name name-style="western"><surname>Rakotondravony</surname><given-names>HA</given-names></name></person-group> (<year>2009</year>) <article-title>Reptiles, amphibiens et gradient altitudinal dans la région de Daraina, extrême nord-est de Madagascar.</article-title> <source>Malagasy Nature</source> <volume>2</volume>: <fpage>52</fpage>–<lpage>65</lpage>. <ext-link xlink:type="simple" ext-link-type="uri" xlink:href="http://www.vahatra.mg/volume2/mn02_03.pdf">http://www.vahatra.mg/volume2/mn02_03.pdf</ext-link></mixed-citation></ref><ref id="B60"><mixed-citation xmlns:xlink="http://www.w3.org/1999/xlink" xlink:type="simple">
          <person-group><name name-style="western"><surname>Nusbaumer</surname><given-names>L</given-names></name><name name-style="western"><surname>Ranirison</surname><given-names>P</given-names></name><name name-style="western"><surname>Gautier</surname><given-names>L</given-names></name><name name-style="western"><surname>Chatelain</surname><given-names>C</given-names></name><name name-style="western"><surname>Loizeau</surname><given-names>P-A</given-names></name><name name-style="western"><surname>Spichiger</surname><given-names>R</given-names></name></person-group> (<year>2010</year>) <article-title>Loky-Manambato: point de rencontre des principales unités phytogéographiques de Madagascar.</article-title> In: <person-group><name name-style="western"><surname>van der Burgt</surname><given-names>X</given-names></name><name name-style="western"><surname>van der Maesen</surname><given-names>J</given-names></name><name name-style="western"><surname>Onana</surname><given-names>J-M</given-names></name></person-group> (<role>Eds</role>) <issue-title>Systématique et Conservation des Plantes Africaines.</issue-title> <source>Royal Botanic Gardens, Kew</source>, <fpage>253</fpage>–<lpage>264</lpage>.</mixed-citation></ref></ref-list></tp:taxon-treatment>
