# Supplementary material for: Four new endemic genera of Rubiaceae (Pavetteae) from Madagascar represent multiple radiations into drylands
Source: PhytoKeys. 2018 May 21;(99):1–66. doi: 10.3897/phytokeys.99.23713 (PMC5972148; doi:10.3897/phytokeys.99.23713)
Supplement: XML Treatment for Pseudocoptosperma [file phytokeys.99.23713-treatment6.xml]

<!DOCTYPE tp:taxon-treatment
  PUBLIC "-//TaxonX//DTD Taxonomic Treatment Publishing DTD v0 20100105//EN" "tax-treatment-NSO.dtd">
<tp:taxon-treatment xmlns:tp="http://www.plazi.org/taxpub"><tp:treatment-meta><kwd-group><label>Taxon classification</label><kwd><named-content xmlns:xlink="http://www.w3.org/1999/xlink" content-type="kingdom">Plantae</named-content></kwd><kwd><named-content xmlns:xlink="http://www.w3.org/1999/xlink" content-type="order">Gentianales</named-content></kwd><kwd><named-content xmlns:xlink="http://www.w3.org/1999/xlink" content-type="family">Rubiaceae</named-content></kwd></kwd-group><mixed-citation publication-type="journal"><person-group><name><surname>Block</surname><given-names>Petra De</given-names></name><name><surname>Rakotonasolo</surname><given-names>Franck</given-names></name><name><surname>Ntore</surname><given-names>Salvator</given-names></name><name><surname>Sylvain G. Razafimandimbison</surname><given-names/></name><name><surname>Janssens</surname><given-names>Steven</given-names></name></person-group><article-title>Four new endemic genera of <tp:taxon-name><tp:taxon-name-part taxon-name-part-type="family">Rubiaceae</tp:taxon-name-part></tp:taxon-name> (Pavetteae) from Madagascar represent multiple radiations into drylands</article-title><source>PhytoKeys</source><day>21</day><month>5</month><year>2018</year><volume>2018</volume><issue>99</issue><fpage>1</fpage><lpage>66</lpage><pub-id pub-id-type="doi">10.3897/phytokeys.99.23713</pub-id></mixed-citation></tp:treatment-meta><tp:nomenclature><tp:taxon-name>
              <tp:taxon-name-part taxon-name-part-type="genus" reg="Pseudocoptosperma">Pseudocoptosperma</tp:taxon-name-part>
              <object-id xmlns:xlink="http://www.w3.org/1999/xlink" content-type="ipni" xlink:type="simple">urn:lsid:ipni.org:names:77178886-1</object-id>
            </tp:taxon-name><tp:taxon-authority>De Block</tp:taxon-authority><tp:taxon-status xmlns:xlink="http://www.w3.org/1999/xlink" xlink:type="simple">gen. nov.</tp:taxon-status></tp:nomenclature><tp:treatment-sec sec-type="diagnosis" id="SECID0EBIBG"><title>Diagnosis.</title><p>Differing from species within the <italic><tp:taxon-name><tp:taxon-name-part taxon-name-part-type="genus" reg="Coptosperma">Coptosperma</tp:taxon-name-part></tp:taxon-name></italic> assemblage by the combination of the following characters: 3 ovules pendulous from a small placenta attached to the upper half of the septum and keeled triangular stipules with well-developed awn (vs. stipules not keeled and without awn, of the “bec du canard” type).</p></tp:treatment-sec><tp:treatment-sec sec-type="type species" id="SECID0EOIBG"><title>Type species.</title><p>
              <italic><tp:taxon-name><tp:taxon-name-part taxon-name-part-type="genus" reg="Pseudocoptosperma">Pseudocoptosperma</tp:taxon-name-part> <tp:taxon-name-part taxon-name-part-type="species" reg="menabense">menabense</tp:taxon-name-part></tp:taxon-name></italic> Capuron ex De Block</p><p>Shrubs; vegetative parts except for young shoots glabrous. Leaves persistent, petiolate with petioles short and canaliculate above; blades coriaceous; domatia absent; margins revolute. Stipules triangular with well-developed awns, keeled, with 2 or 3 rows of colleters at the base but otherwise glabrous on the inner surface. Inflorescences terminal, sessile, multiflorous, cymose with trichotomous branching; partial inflorescences compact; all parts (axes, bracts, bracteoles, pedicels) densely pubescent; bracts and bracteoles small, triangular. Flowers hermaphroditic, pentamerous, sessile to shortly pedicellate; all parts (ovary, calyx, corolla) glabrous outside; secondary pollen presentation present. Calyx with short tube and small lobes. Corolla white, turning yellowish with age; tube narrowly cylindrical, short; lobes contorted to the left in bud and spreading at anthesis. Stamens inserted in the sinuses of the corolla lobes at the level of the throat; filaments short; anthers completely exserted from corolla tube at anthesis, basifixed, with sagittate base and short sterile apical appendix. Disc annular, fleshy, glabrous. Ovary cup-shaped, bilocular; placentation axile, with 3 ovules pendulous from the base and the lateral sides of a small placenta attached to the upper half of the septum. Style and stigma exserted from the corolla tube at anthesis; stigmatic lobes fused over their entire length, receptive zone along the lines of fusion of the lobes. Fruits drupaceous, spherical, glabrous, crowned by the persistent calyx, containing 1 pyrene; pyrene crustaceous, spherical, formed by the outer convex parts of one developed and one aborted locule (the septum remaining membraneous and pushed to the side by the developing seed), with a small central apical protuberance on the adaxial side, opening along the line of fusion of the locules, containing 1 seed; seed subspherical; hilum superficial, ovate, annulus around hilum absent; exotesta cells parenchymatic and filled with tannins; endotesta consisting of crushed cell layers without crystals; endosperm ruminate. Pollen grains 3-zonocolporate, exine microreticulate to perforate, supratectal elements absent.</p><p>A genus with a single species, endemic to western Madagascar.</p></tp:treatment-sec><tp:treatment-sec sec-type="etymology" id="SECID0EBJBG"><title>Etymology.</title><p>The genus is named for its resemblance to <italic><tp:taxon-name><tp:taxon-name-part taxon-name-part-type="genus" reg="Coptosperma">Coptosperma</tp:taxon-name-part></tp:taxon-name></italic>.</p></tp:treatment-sec></tp:taxon-treatment>
