# Supplementary material for: Four new endemic genera of Rubiaceae (Pavetteae) from Madagascar represent multiple radiations into drylands
Source: PhytoKeys. 2018 May 21;(99):1–66. doi: 10.3897/phytokeys.99.23713 (PMC5972148; doi:10.3897/phytokeys.99.23713)
Supplement: XML Treatment for Tulearia capsaintemariensis [file phytokeys.99.23713-treatment10.xml]

<!DOCTYPE tp:taxon-treatment
  PUBLIC "-//TaxonX//DTD Taxonomic Treatment Publishing DTD v0 20100105//EN" "tax-treatment-NSO.dtd">
<tp:taxon-treatment xmlns:tp="http://www.plazi.org/taxpub"><tp:treatment-meta><kwd-group><label>Taxon classification</label><kwd><named-content xmlns:xlink="http://www.w3.org/1999/xlink" content-type="kingdom">Plantae</named-content></kwd><kwd><named-content xmlns:xlink="http://www.w3.org/1999/xlink" content-type="order">Gentianales</named-content></kwd><kwd><named-content xmlns:xlink="http://www.w3.org/1999/xlink" content-type="family">Rubiaceae</named-content></kwd></kwd-group><mixed-citation publication-type="journal"><person-group><name><surname>Block</surname><given-names>Petra De</given-names></name><name><surname>Rakotonasolo</surname><given-names>Franck</given-names></name><name><surname>Ntore</surname><given-names>Salvator</given-names></name><name><surname>Sylvain G. Razafimandimbison</surname><given-names/></name><name><surname>Janssens</surname><given-names>Steven</given-names></name></person-group><article-title>Four new endemic genera of <tp:taxon-name><tp:taxon-name-part taxon-name-part-type="family">Rubiaceae</tp:taxon-name-part></tp:taxon-name> (Pavetteae) from Madagascar represent multiple radiations into drylands</article-title><source>PhytoKeys</source><day>21</day><month>5</month><year>2018</year><volume>2018</volume><issue>99</issue><fpage>1</fpage><lpage>66</lpage><pub-id pub-id-type="doi">10.3897/phytokeys.99.23713</pub-id></mixed-citation></tp:treatment-meta><tp:nomenclature><tp:taxon-name>
              <tp:taxon-name-part taxon-name-part-type="genus" reg="Tulearia">Tulearia</tp:taxon-name-part>
              <tp:taxon-name-part taxon-name-part-type="species" reg="capsaintemariensis">capsaintemariensis</tp:taxon-name-part>
              <object-id xmlns:xlink="http://www.w3.org/1999/xlink" content-type="ipni" xlink:type="simple">urn:lsid:ipni.org:names:77178893-1</object-id>
            </tp:taxon-name><tp:taxon-authority>De Block</tp:taxon-authority><tp:taxon-status xmlns:xlink="http://www.w3.org/1999/xlink" xlink:type="simple">sp. nov.</tp:taxon-status><xref ref-type="fig" rid="F3">Figs 3E–K</xref><xref ref-type="fig" rid="F12">, 12</xref><xref ref-type="fig" rid="F13">, 13D–F, K</xref></tp:nomenclature><tp:treatment-sec sec-type="diagnosis" id="SECID0EQBAI"><title>Diagnosis.</title><p>Differing from <italic><tp:taxon-name><tp:taxon-name-part taxon-name-part-type="genus" reg="Tulearia">T.</tp:taxon-name-part> <tp:taxon-name-part taxon-name-part-type="species" reg="splendida">splendida</tp:taxon-name-part></tp:taxon-name></italic> by the smaller leaves (5–20 × 3.5–5.5 mm vs. 10–35 × 6–15 mm in <italic><tp:taxon-name><tp:taxon-name-part taxon-name-part-type="genus" reg="Tulearia">T.</tp:taxon-name-part> <tp:taxon-name-part taxon-name-part-type="species" reg="splendida">splendida</tp:taxon-name-part></tp:taxon-name></italic>), the secondary nerves which are invisible on both leaf surfaces (vs. visible in <italic><tp:taxon-name><tp:taxon-name-part taxon-name-part-type="genus" reg="Tulearia">T.</tp:taxon-name-part> <tp:taxon-name-part taxon-name-part-type="species" reg="splendida">splendida</tp:taxon-name-part></tp:taxon-name></italic>), the uniflorous inflorescences (vs. 1–5 flowers), the shorter bracteoles (up to 3 mm vs. 8–12 mm long), the shorter calyx lobes (1–2 mm vs. 7.5–10 mm long) and the longer calyx tube (1.5–3 mm vs. ca. 1 mm long).</p></tp:treatment-sec><tp:treatment-sec sec-type="material" id="SECID0EXCAI"><title>Type.</title><p>MADAGASCAR. Toliara Province, Fort-Dauphin, road between Faux-Cap and Marovato, 124 m, 3 Apr 2010 (fl., fr.), Groeninckx, De Block &amp; Rakotonasolo 309 (holotype: BR!; isotypes: BR!, K!, MO!, P!, TAN!).</p><p>Shrub, 0.5–1.5 m high; young shoots brown, densely covered with spreading hairs, rapidly becoming corky with loss of pubescence; older branches pale brown, fawnish or greyish, corky. Leaves elliptic, narrowly elliptic or rarely broadly elliptic, 5–20 × 3–5.5 mm; blades thickly coriaceous, drying brown to blackish brown and somewhat glossy above, somewhat paler below, densely covered with short erect hairs above, lanate but often with hairs more appressed on midrib below; base obtuse to rounded; apex rounded and mucronate; midrib raised in the basal half on the lower leaf surface, somewhat impressed on the upper leaf surface; secondary nerves invisible on both surfaces. Petioles 1–2 mm long, densely covered with appressed or spreading hairs. Stipules caducous, moderately to densely covered with appressed hairs outside but rapidly becoming corky and losing the pubescence; sheaths triangular, 1.5–2 mm long; tips 0.5–1.25 mm long. Inflorescences uniflorous; bracteoles opposite at the base of the ovary, trilobate or, rarely, reduced to a single lobe; if trilobate, then consisting of a ca. 0.5 mm high basal sheath, 2 linear or narrowly triangular lateral lobes, 0.5–1.5 mm long, and a central lobe, either linear and 1.5–3 mm long or more rarely leaflike (petiole to 2 mm long, blade to 6 × 2 mm, shape identical to that of vegetative leaves), bracteoles moderately covered with appressed or spreading hairs outside, lateral lobes and base of central lobe densely covered with appressed hairs and a few large colleters inside, central lobe higher up round in cross-section and pubescence on adaxial surface identical to that on abaxial surface. Flowers sessile. Calyx green, densely covered with erect or spreading hairs outside, densely covered with appressed hairs inside; tube 1.5–3 mm long, with a ring of colleters at the base inside, the colleters more densely present in the region of the sinuses of the calyx lobes; lobes (4–)5–7, ovate, 1–2 × ca. 1 mm, somewhat keeled when dry, bases not overlapping but closely joining, tips acute to rounded. Corolla sericeous outside; tube 8–10(–18*) mm long, 1.5–2 mm in diameter at the base, 3–4 mm in diameter at the throat, basal half densely covered with erect hairs inside; lobes oblong, 6–7(–12*) × 3.5–4(–5.5*) mm, glabrous inside, margins densely ciliate, tips rounded. Stamens inserted in the sinuses of the corolla lobes ca. 1.5 mm below the level of the throat, only upper half exserted from corolla tube at anthesis; filaments &lt; 1 mm long; anthers ca. 4 mm long. Ovary 1.5–2 mm long, green, densely covered with erect or spreading hairs, faintly ribbed longitudinally when dry. Placenta attached to the upper half of the septum with 5–7 ovules arranged along its periphery. Style and stigma white, 12–14(–22*) mm long, exserted from the corolla tube for 4–5 mm; style densely covered with upwardly-directed spreading hairs in the lower half; stigma fusiform, stigmatic tips free and spreading for ca. 1 mm, receptive zone 6–7(–9*) mm long, widened over the entire length. Fruits bilobed or rarely trilobed, 5–5.5(–7*) × 4.5–5(–7*) mm (persistent calyx not included), densely covered with short erect hairs; when mature, fruit and persistent calyx tube black, calyx lobes remaining green; 2(–3) pyrenes per fruit, stony, with a central vertical ridge apically on the adaxial side; 1 seed per pyrene, ca. 3.5–4 × 3 mm.</p></tp:treatment-sec><tp:treatment-sec sec-type="habitat" id="SECID0E4CAI"><title>Habitat.</title><p>Open-canopy dry scrub, on calcareous soil, alt. 0–150 m.</p></tp:treatment-sec><tp:treatment-sec sec-type="distribution" id="SECID0ECDAI"><title>Distribution.</title><p>Only occurring along the coast in the Androy Region in southern Madagascar. Fig. <xref ref-type="fig" rid="F14">14F</xref>.</p></tp:treatment-sec><tp:treatment-sec sec-type="phenology" id="SECID0EMDAI"><title>Phenology.</title><p>Flowering &amp; fruiting: April.</p></tp:treatment-sec><tp:treatment-sec sec-type="Critical note" id="SECID0ERDAI"><title>Critical note.</title><p>Measurements indicated with * in the description are from a specimen grown in greenhouse conditions.</p></tp:treatment-sec><tp:treatment-sec sec-type="Preliminary IUCN assesment" id="SECID0EWDAI"><title>Preliminary IUCN assesment.</title><p>Critically Endangered: CR B1ab(i, ii, iii, iv) + 2ab(i, ii, iii, iv). The extent of occurrence (<abbrev xmlns:xlink="http://www.w3.org/1999/xlink" xlink:title="extent of occurrence" id="ABBRID0E3DAI" xlink:type="simple">EOO</abbrev>) of <italic><tp:taxon-name><tp:taxon-name-part taxon-name-part-type="genus" reg="Tulearia">Tulearia</tp:taxon-name-part> <tp:taxon-name-part taxon-name-part-type="species" reg="capsaintemariensis">capsaintemariensis</tp:taxon-name-part></tp:taxon-name></italic> cannot be calculated because only two specimens have ever been collected, but it can be estimated that the <abbrev xmlns:xlink="http://www.w3.org/1999/xlink" xlink:title="extent of occurrence" id="ABBRID0ELEAI" xlink:type="simple">EOO</abbrev> is below 100 km<sup>2</sup>. Its area of occupancy (<abbrev xmlns:xlink="http://www.w3.org/1999/xlink" xlink:title="area of occupancy" id="ABBRID0EREAI" xlink:type="simple">AOO</abbrev>) is 18 km<sup>2</sup> using a cell width of 3 km but 8 km<sup>2</sup> using a cell width of 2 km. The species was only discovered in 2010 and occurs in a single location which is not included in a protected area. The main threat to the species is habitat loss as a result of grazing, subsistence farming or land clearing for sisal plantations. Based on the above information, the species is assessed as Critically Endangered.</p></tp:treatment-sec><tp:treatment-sec sec-type="material" id="SECID0EZEAI"><title>Additional specimens examined.</title><p>
              <bold>MADAGASCAR</bold>. <bold>Toliara Province</bold>: près de Cap Sainte Marie National Park, Valala, 21 m, 4 Apr 2010 (fr.), De Block, Groeninckx &amp; Rakotonasolo 2421 (BR, G, K, MO, P, TAN).</p></tp:treatment-sec><tp:treatment-sec><!--Section generated to contain objects referenced in tp:taxon-treatment.--><fig id="F3" position="float" orientation="portrait"><label>Figure 3.</label><caption><p>
                  <italic><tp:taxon-name><tp:taxon-name-part taxon-name-part-type="genus" reg="Tulearia">Tulearia</tp:taxon-name-part></tp:taxon-name></italic>. <bold>A–D</bold> <italic><tp:taxon-name><tp:taxon-name-part taxon-name-part-type="genus" reg="Tulearia">Tulearia</tp:taxon-name-part> <tp:taxon-name-part taxon-name-part-type="species" reg="splendida">splendida</tp:taxon-name-part></tp:taxon-name></italic>: <bold>A</bold> habit <bold>B</bold> flowers <bold>C</bold> young inflorescence showing calyces and flower buds <bold>D</bold> young fruits <bold>E–K</bold> <italic><tp:taxon-name><tp:taxon-name-part taxon-name-part-type="genus" reg="Tulearia">T.</tp:taxon-name-part> <tp:taxon-name-part taxon-name-part-type="species" reg="capsaintemariensis">capsaintemariensis</tp:taxon-name-part></tp:taxon-name></italic>: <bold>E, F</bold> habit <bold>G</bold> branching pattern <bold>H</bold> top view of flower <bold>I</bold> lateral view of flower <bold>J</bold> ovary and calyx <bold>K</bold> fruit. Photographs: P. De Block (<bold>A, B, E, F, J</bold>), S. Dessein (<bold>C, D</bold>), M. Strack Van Schijndel (<bold>G–I</bold>), I. Van der Beeten (<bold>K</bold>).</p></caption><graphic xmlns:xlink="http://www.w3.org/1999/xlink" xlink:href="phytokeys-99-001-g003.jpg" position="float" orientation="portrait" xlink:type="simple" id="oo_203818.jpg"/></fig><fig id="F12" position="float" orientation="portrait"><label>Figure 12.</label><caption><p>
              <italic><tp:taxon-name><tp:taxon-name-part taxon-name-part-type="genus" reg="Tulearia">Tulearia</tp:taxon-name-part> <tp:taxon-name-part taxon-name-part-type="species" reg="capsaintemariensis">capsaintemariensis</tp:taxon-name-part></tp:taxon-name></italic>. A, habit <bold>B</bold> adaxial view of leaf <bold>C</bold> bracteole, ovary and calyx <bold>D</bold> corolla, style, stigma and anthers <bold>E</bold> young fruit <bold>F</bold> transverse section through fruit <bold>G</bold> seed, lateral view <bold>H</bold> placenta and ovules, abaxial view <bold>I</bold> placenta and ovules, adaxial view. <bold>A, B, E, F</bold> Groeninckx et al. 309 <bold>C, D, G–I</bold> De Block et al. 2421.</p></caption><graphic xmlns:xlink="http://www.w3.org/1999/xlink" xlink:href="phytokeys-99-001-g012.jpg" position="float" orientation="portrait" xlink:type="simple" id="oo_203827.jpg"/></fig><fig id="F13" position="float" orientation="portrait"><label>Figure 13.</label><caption><p>Pollen of <italic><tp:taxon-name><tp:taxon-name-part taxon-name-part-type="genus" reg="Pseudocoptosperma">Pseudocoptosperma</tp:taxon-name-part></tp:taxon-name></italic> and <italic><tp:taxon-name><tp:taxon-name-part taxon-name-part-type="genus" reg="Tulearia">Tulearia</tp:taxon-name-part></tp:taxon-name></italic>. <bold>A–C, J</bold> <italic><tp:taxon-name><tp:taxon-name-part taxon-name-part-type="genus" reg="Pseudocoptosperma">Pseudocoptosperma</tp:taxon-name-part> <tp:taxon-name-part taxon-name-part-type="species" reg="menabense">menabense</tp:taxon-name-part></tp:taxon-name></italic> <bold>D–F, K</bold> <italic><tp:taxon-name><tp:taxon-name-part taxon-name-part-type="genus" reg="Tulearia">Tulearia</tp:taxon-name-part> <tp:taxon-name-part taxon-name-part-type="species" reg="capsaintemariensis">capsaintemariensis</tp:taxon-name-part></tp:taxon-name></italic> <bold>G–I, L, M</bold> <italic><tp:taxon-name><tp:taxon-name-part taxon-name-part-type="genus" reg="Tulearia">T.</tp:taxon-name-part> <tp:taxon-name-part taxon-name-part-type="species" reg="splendida">splendida</tp:taxon-name-part></tp:taxon-name></italic>. <bold>A, D, G</bold> polar view <bold>B, E, H</bold> equatorial view <bold>C, F, I</bold> mesocolpium <bold>J–L</bold> ectoaperture <bold>M</bold> pollen grain wall. <bold>A–C, J</bold> Capuron 20569-SF; <bold>D–F, K</bold> Groeninckx et al. 309 <bold>G–I, L, M</bold> Capuron 20777-SF.</p></caption><graphic xmlns:xlink="http://www.w3.org/1999/xlink" xlink:href="phytokeys-99-001-g013.jpg" position="float" orientation="portrait" xlink:type="simple" id="oo_203828.jpg"/></fig><fig id="F14" position="float" orientation="portrait"><label>Figure 14.</label><caption><p>Distribution maps. <bold>A</bold> <italic><tp:taxon-name><tp:taxon-name-part taxon-name-part-type="genus" reg="Exallosperma">Exallosperma</tp:taxon-name-part> <tp:taxon-name-part taxon-name-part-type="species" reg="longiflora">longiflora</tp:taxon-name-part></tp:taxon-name></italic> <bold>B</bold> <italic><tp:taxon-name><tp:taxon-name-part taxon-name-part-type="genus" reg="Helictosperma">Helictosperma</tp:taxon-name-part> <tp:taxon-name-part taxon-name-part-type="species" reg="malacophylla">malacophylla</tp:taxon-name-part></tp:taxon-name></italic> <bold>C</bold> <italic><tp:taxon-name><tp:taxon-name-part taxon-name-part-type="genus" reg="Helictosperma">H.</tp:taxon-name-part> <tp:taxon-name-part taxon-name-part-type="species" reg="poissoniana">poissoniana</tp:taxon-name-part></tp:taxon-name></italic> <bold>D</bold> <italic><tp:taxon-name><tp:taxon-name-part taxon-name-part-type="genus" reg="Pseudocoptosperma">Pseudocoptosperma</tp:taxon-name-part> <tp:taxon-name-part taxon-name-part-type="species" reg="menabense">menabense</tp:taxon-name-part></tp:taxon-name></italic> <bold>E</bold> <italic><tp:taxon-name><tp:taxon-name-part taxon-name-part-type="genus" reg="Tulearia">Tulearia</tp:taxon-name-part> <tp:taxon-name-part taxon-name-part-type="species" reg="splendida">splendida</tp:taxon-name-part></tp:taxon-name></italic> <bold>F</bold> <italic><tp:taxon-name><tp:taxon-name-part taxon-name-part-type="genus" reg="Tulearia">T.</tp:taxon-name-part> <tp:taxon-name-part taxon-name-part-type="species" reg="capsaintemariensis">capsaintemariensis</tp:taxon-name-part></tp:taxon-name></italic>.</p></caption><graphic xmlns:xlink="http://www.w3.org/1999/xlink" xlink:href="phytokeys-99-001-g014.jpg" position="float" orientation="portrait" xlink:type="simple" id="oo_203829.jpg"/></fig></tp:treatment-sec></tp:taxon-treatment>
